# Supplementary material for: tModBase: deciphering the landscape of tRNA modifications and their dynamic changes from epitranscriptome data
Source: Nucleic Acids Res. 2022 Nov 21;51(D1):D315–27. doi: 10.1093/nar/gkac1087 (PMC9825477; doi:10.1093/nar/gkac1087)
Supplement: gkac1087_Supplemental_Files [file gkac1087_supplemental_files.zip › Supplementary Table 1.xlsx]

## Sheet: Sheet1
	Next Generation Sequencing
	Technology	Dataset	Species	Tissue/Cell Line/Strain	Treatment/Group	PRJ	GSE	GSM	SRP	SRR	Rep	Library Construction	RTase
	mim-tRNA-seq	mim_SCE_wt	Saccharomyces cerevisiae	BY4741	WT	PRJNA639839	GSE152621	GSM4618837	SRP267561	SRR12026322	1	1. A 3' adapter is ligated to tRNA 3' ends. 2.The adapter-ligated tRNA pools are used as templates for primer-dependent cDNA synthesis by TGIRT. 3. The cDNA is circularized with CircLigase to provide a template for library construction by PCR. Thus, the truncated cDNA due to the RT stop can also be detected in these libraries.	TGIRT
								GSM4618838		SRR12026323	2
								GSM4618842		SRR12026327	3
		mim_SCE_wt_trm1_25	Saccharomyces cerevisiae	BY4741	WT + trm1Δ			GSM4618839		SRR12026324	1
		mim_SCE_wt_trm1_75	Saccharomyces cerevisiae	BY4741	WT + trm1Δ			GSM4618840		SRR12026325	1
		mim_SCE_trm1	Saccharomyces cerevisiae	BY4741	trm1Δ			GSM4618841		SRR12026326	1
		mim_SCE_wt_trm10_25	Saccharomyces cerevisiae	BY4741	WT + trm10Δ			GSM4618843		SRR12026328	1
		mim_SCE_wt_trm10_75	Saccharomyces cerevisiae	BY4741	WT + trm10Δ			GSM4618844		SRR12026329	1
		mim_SCE_trm10	Saccharomyces cerevisiae	BY4741	trm10Δ			GSM4618845		SRR12026330	1
		mim_SCE_ox_wt	Saccharomyces cerevisiae	BY4741	WT oxidized tRNA			GSM4618846		SRR12026331	1
								GSM4618847		SRR12026332	2
								GSM4618848		SRR12026333	3
		mim_SCE_ox_trm7	Saccharomyces cerevisiae	BY4741	trm7Δ oxidized tRNA			GSM4618849		SRR12026334	1
								GSM4618850		SRR12026335	2
								GSM4618851		SRR12026336	3
		mim_SCE_42C_ts	Saccharomyces cerevisiae	BY4741	WT exponential phase;template-switching RT reaction			GSM4618852		SRR12026337	1
		mim_SPO_wt	Schizosaccharomyces pombe	ED668 h+, ade6-M216 ura4-D18 leu1-32	WT exponential phase			GSM4618853		SRR12026338	1
								GSM4618854		SRR12026339	2
		mim_DME_BG3-c2	Drosophila melanogaster	BG3-c2	BG3-c2 cells			GSM4618855		SRR12026340	1
								GSM4618856		SRR12026341	2
		mim_HSA_iPSC	Homo sapiens	kucg hiPSC	iPS cells			GSM4618857		SRR12026342	1
								GSM4618858		SRR12026343	2
		mim_HSA_HEK293T	Homo sapiens	HEK293T	HEK293T cells			GSM4618859		SRR12026344	1
								GSM4618860		SRR12026345	2
		mim_HSA_K562	Homo sapiens	K562	K562 cells			GSM4618861		SRR12026346	1
								GSM4618862		SRR12026347	2
		mim_HSA_HEK293T_60C_1h	Homo sapiens	HEK293T	42C;1 hour primer-dependant RT reaction			GSM4618863		SRR12026348	1
		mim_HSA_HEK293T_42C_1h	Homo sapiens	HEK293T	60C;1 hour primer-dependant RT reaction			GSM4618864		SRR12026349	1
		mim_SCE_WT_SuperScript	Saccharomyces cerevisiae	BY4741	57C SuperScript III RT reaction			GSM4959735		SRR13208083	1
	QuantM-tRNA-seq	QuantM_HSA_HEK293T	Homo sapiens	HEK293T	untreated	PRJNA593498	GSE141436	GSM4202814	SRP234698	SRR10587152	1	1. A double strand splint adapter terminating with 5′-UrGrG-3′ is ligated to the 5′ and 3′ termini of tRNA. 2.The adapter-ligated tRNA pools are used as templates for primer-dependent cDNA synthesis by SuperScript IV. 3. The cDNA is circularized with CircLigase to provide a template for library construction by PCR. Thus, the truncated cDNA due to the RT stop can also be detected in these librarie…	SuperScript IV
								GSM4202815		SRR10587153	2
		QuantM_MMU_Cerebellum	Mus musculus	Cerebellum	untreated			GSM4202816		SRR10587154	1
								GSM4202817		SRR10587155	2
								GSM4202818		SRR10587156	3
		QuantM_MMU_Cortex	Mus musculus	Cortex	untreated			GSM4202819		SRR10587157	1
								GSM4202820		SRR10587158	2
								GSM4202821		SRR10587159	3
		QuantM_MMU_Medulla-oblongata	Mus musculus	Medulla oblongata	untreated			GSM4202822		SRR10587160	1
								GSM4202823		SRR10587161	2
								GSM4202824		SRR10587162	3
		QuantM_MMU_Spinal-cord	Mus musculus	Spinal cord	untreated			GSM4202825		SRR10587163	1
								GSM4202826		SRR10587164	2
								GSM4202827		SRR10587165	3
		QuantM_MMU_Liver	Mus musculus	Liver	untreated			GSM4202828		SRR10587166	1
								GSM4202829		SRR10587167	2
								GSM4202830		SRR10587168	3
		QuantM_MMU_Heart	Mus musculus	Heart	untreated			GSM4202831		SRR10587169	1
								GSM4202832		SRR10587170	2
								GSM4202833		SRR10587171	3
		QuantM_MMU_Tibialis	Mus musculus	Tibialis	untreated			GSM4202834		SRR10587172	1
								GSM4202835		SRR10587173	2
								GSM4202836		SRR10587174	3
		QuantM_MMU_Heart_DM	Mus musculus	Heart	DM treated			GSM4522992		SRR11729756	1
								GSM4522993		SRR11729757	2
		QuantM_HSA_HEK293T_DM	Homo sapiens	HEK293T	DM treated			GSM4522994		SRR11729758	1
								GSM4522995		SRR11729759	2
		QuantM_MMU_Spinal-cord_DM	Mus musculus	Spinal cord	DM treated			GSM4522996		SRR11729760	1
								GSM4522997		SRR11729761	2
	DM-tRNA-seq	DM_HSA_HEK293T	Homo sapiens	HEK293T	untreated	PRJNA277309	GSE66550	GSM1624818	SRP055858	SRR1836123	1	1. The TGIRT template-switching reaction is ultilized to add adapter and cDNA synthesis. 2. The cDNA is circularized with CircLigase to provide a template for library construction by PCR. Thus, the truncated cDNA due to the RT stop can also be detected in these libraries.	TGIRT
								GSM1624819		SRR1836124	2
		DM_HSA_HEK293T_DM	Homo sapiens	HEK293T	DM treated			GSM1624820		SRR1836125	1
								GSM1624821		SRR1836126	2
		DM_MMU_Brain_SPF	Mus musculus	Brain	untreated;SPF	PRJNA631843	GSE150355	GSM4671003	SRP261203	SRR12218423	1
								GSM4671004		SRR12218424	2
								GSM4671005		SRR12218425	3
		DM_MMU_Brain_SPF_DM	Mus musculus	Brain	DM treated;SPF			GSM4671006		SRR12218426	1
								GSM4671007		SRR12218427	2
								GSM4671008		SRR12218428	3
		DM_MMU_Brain_GF	Mus musculus	Brain	untreated;GF			GSM4671009		SRR12218429	1
								GSM4671010		SRR12218430	2
								GSM4671011		SRR12218431	3
		DM_MMU_Brain_GF_DM	Mus musculus	Brain	DM treated;GF			GSM4671012		SRR12218432	1
								GSM4671013		SRR12218433	2
								GSM4671014		SRR12218434	3
		DM_MMU_Intestine_SPF	Mus musculus	Intestine	untreated;SPF			GSM4671015		SRR12218435	1
								GSM4671016		SRR12218436	2
								GSM4671017		SRR12218437	3
		DM_MMU_Intestine_SPF_DM	Mus musculus	Intestine	DM treated;SPF			GSM4671018		SRR12218438	1
								GSM4671019		SRR12218439	2
								GSM4671020		SRR12218440	3
		DM_MMU_Intestine_GF	Mus musculus	Intestine	untreated;GF			GSM4671021		SRR12218441	1
								GSM4671022		SRR12218442	2
								GSM4671023		SRR12218443	3
		DM_MMU_Intestine_GF_DM	Mus musculus	Intestine	DM treated;GF			GSM4671024		SRR12218444	1
								GSM4671025		SRR12218445	2
								GSM4671026		SRR12218446	3
		DM_MMU_Kidney_SPF	Mus musculus	Kidney	untreated;SPF			GSM4671027		SRR12218447	1
								GSM4671028		SRR12218448	2
								GSM4671029		SRR12218449	3
		DM_MMU_Kidney_SPF_DM	Mus musculus	Kidney	DM treated;SPF			GSM4671030		SRR12218450	1
								GSM4671031		SRR12218451	2
								GSM4671032		SRR12218452	3
		DM_MMU_Kidney_GF	Mus musculus	Kidney	untreated;GF			GSM4671033		SRR12218453	1
								GSM4671034		SRR12218454	2
								GSM4671035		SRR12218455	3
		DM_MMU_Kidney_GF_DM	Mus musculus	Kidney	DM treated;GF			GSM4671036		SRR12218456	1
								GSM4671037		SRR12218457	2
								GSM4671038		SRR12218458	3
		DM_MMU_Liver_SPF	Mus musculus	Liver	untreated;SPF			GSM4671039		SRR12218459	1
								GSM4671040		SRR12218460	2
								GSM4671041		SRR12218461	3
		DM_MMU_Liver_SPF_DM	Mus musculus	Liver	DM treated;SPF			GSM4671042		SRR12218462	1
								GSM4671043		SRR12218463	2
								GSM4671044		SRR12218464	3
		DM_MMU_Liver_GF	Mus musculus	Liver	untreated;GF			GSM4671045		SRR12218465	1
								GSM4671046		SRR12218466	2
								GSM4671047		SRR12218467	3
		DM_MMU_Liver_GF_DM	Mus musculus	Liver	DM treated;GF			GSM4671048		SRR12218468	1
								GSM4671049		SRR12218469	2
								GSM4671050		SRR12218470	3
		DM_MMU_T-cell_set1_Naive	Mus musculus	CD4 T-cells;B6	naïve	PRJNA694919	GSE165537	GSM5035557	SRP303323	SRR13531022	1
								GSM5035558		SRR13531023	2
								GSM5035559		SRR13531024	3
		DM_MMU_T-cell_set1_20	Mus musculus	CD4 T-cells;B6	activated;20 hours after activation			GSM5035560		SRR13531025	1
								GSM5035561		SRR13531026	2
								GSM5035562		SRR13531027	3
		DM_MMU_T-cell_set1_48_hi-CD62L	Mus musculus	CD4 T-cells;B6	activated;48 hours after activation;high CD62L			GSM5035563		SRR13531028	1
								GSM5035564		SRR13531029	2
								GSM5035565		SRR13531030	3
		DM_MMU_T-cell_set1_48_lo-CD62L	Mus musculus	CD4 T-cells;B6	activated;48 hours after activation;low CD62L			GSM5035566		SRR13531031	1
								GSM5035567		SRR13531032	2
								GSM5035568		SRR13531033	3
		DM_MMU_T-cell_set1_72_hi-CD62L	Mus musculus	CD4 T-cells;B6	activated;72 hours after activation;high CD62L			GSM5035570		SRR13531035	1
								GSM5035571		SRR13531036	2
								GSM5035572		SRR13531037	3
		DM_MMU_T-cell_set1_72_lo-CD62L	Mus musculus	CD4 T-cells;B6	activated;72 hours after activation;low CD62L			GSM5035573		SRR13531038	1
								GSM5035574		SRR13531039	2
								GSM5035575		SRR13531040	3
		DM_MMU_T-cell_set2_20	Mus musculus	CD4 T-cells;B6	activated;20 hours after activation			GSM5035576		SRR13531041	1
								GSM5035577		SRR13531042	2
								GSM5035578		SRR13531043	3
		DM_MMU_T-cell_set2_48	Mus musculus	CD4 T-cells;B6	activated;48 hours after activation			GSM5035579		SRR13531044	1
								GSM5035580		SRR13531045	2
								GSM5035581		SRR13531046	3
		DM_MMU_T-cell_set2_72	Mus musculus	CD4 T-cells;B6	activated;72 hours after activation			GSM5035582		SRR13531047	1
								GSM5035583		SRR13531048	2
								GSM5035584		SRR13531049	3
		DM_MMU_T-cell_set2_Naive	Mus musculus	CD4 T-cells;B6	naïve			GSM5035585		SRR13531050	1
								GSM5035586		SRR13531051	2
								GSM5035569		SRR13531034	3
		DM_MMU_MC57G_mock	Mus musculus	fibroblasts;MC57G	Mock infected	PRJNA596806	GSE142393	GSM4226879	SRP238268	SRR10742263	1
								GSM4226881		SRR10742265	2
								GSM4226883		SRR10742267	3
								GSM4226885		SRR10742269	4
		DM_MMU_MC57G_MHV68	Mus musculus	fibroblasts;MC57G	MHV68 infected			GSM4226880		SRR10742264	1
								GSM4226882		SRR10742266	2
								GSM4226884		SRR10742268	3
								GSM4226886		SRR10742270	4
	hydro-tRNA-seq	hydro_HSA_HEK293T	Homo sapiens	HEK293T	not applicable	PRJNA377912	GSE95683	GSM2521595	SRP101361	SRR5312294	1	1. The 3' RNA adapter and 5' RNA adapter are subsequently ligated to the fragmented tRNAs. 2.The adapter-ligated tRNA pools are used as templates for primer-dependent cDNA synthesis by SuperScript III. 3. Only two adapters-containing cDNA is served as a template for library construction by PCR. Thus, the truncated cDNA due to the RT stop can not be detected in these libraries.	SuperScript III
								GSM2521596		SRR5312295	2
								GSM2521597		SRR5312296	3
								GSM2521598		SRR5312297	4
	ARM-tRNA-seq	ARM_SCE	Saccharomyces cerevisiae	BY4741	untreated	PRJNA277762	not applicable	not applicable	SRP056032	SRR1874029	1	1. The 3' RNA adapter and 5' RNA adapter are subsequently ligated to tRNAs. 2.The adapter-ligated tRNA pools are used as templates for primer-dependent cDNA synthesis by SuperScript III. 3. Only two adapters-containing cDNA is served as a template for library construction by PCR. Thus, the truncated cDNA due to the RT stop can not be detected in these libraries.	ProtoScript II
										SRR1874032	2
										SRR1874034	3
		ARM_SCE_DM	Saccharomyces cerevisiae	BY4741	DM treated					SRR1874045	1
										SRR1874048	2
										SRR1875056	3
		ARM_HSA_GM12878	Homo sapiens	GM12878	untreated					SRR1909074	1
										SRR1909076	2
										SRR1909078	3
		ARM_HSA_GM12878_DM	Homo sapiens	GM12878	DM treated					SRR1909107	1
										SRR1909108	2
										SRR1909113	3
		ARM_HSA_GM05372	Homo sapiens	GM05372	untreated					SRR1909115	1
										SRR1909116	2
										SRR1909118	3
		ARM_HSA_GM05372_DM	Homo sapiens	GM05372	DM treated					SRR1909119	1
										SRR1909120	2
										SRR1909121	3
	YAMAT-seq	YAMAT_HSA_BT-20	Homo sapiens	BT-20	not applicable	PRJNA360886	not applicable	not applicable	SRP096584	SRR5168434	1	1. A DNA/RNA hybrid Y-shaped adapter (Y-AD) is specifically hybridized and ligated to the deacylated tRNAs via Rnl2 nick ligation 2.The Y-AD-tRNA ligation products are used as templates for primer-dependent cDNA synthesis by SuperScript III. 3. Only two adapters-containing cDNA is served as a template for library construction by PCR. Thus, the truncated cDNA due to the RT stop can not be detected…	SuperScript III
										SRR5168435	2
										SRR5168436	3
		YAMAT_HSA_SK-BR-3	Homo sapiens	SK-BR-3	not applicable					SRR5168437	1
										SRR5168438	2
										SRR5168439	3
		YAMAT_HSA_MCF-7	Homo sapiens	MCF-7	not applicable					SRR5168440	1
										SRR5168441	2
										SRR5168442	3
		YAMAT_ATH_WT	Arabidopsis thaliana	Leaf	WT	PRJNA562543	not applicable	not applicable	SRP219397	SRR10026463	1
										SRR10026477	2
										SRR10026478	3
		YAMAT_ATH_AlkB+	Arabidopsis thaliana	Leaf	AlkB+					SRR10026470	1
										SRR10026479	2
										SRR10026480	3
		YAMAT_ATH_AlkB-	Arabidopsis thaliana	Leaf	AlkB-					SRR10026467	1
										SRR10026468	2
										SRR10026469	3
		YAMAT_ATH	Arabidopsis thaliana	Leaf	untreated					SRR10026464	1
										SRR10026465	2
										SRR10026466	3
		YAMAT_ATH_D135S	Arabidopsis thaliana	Leaf	D135S AlkB mutant					SRR10026474	1
										SRR10026475	2
										SRR10026476	3
		YAMAT_OSA_AlkB+	Oryza sativa	Leaf	AlkB+					SRR10026471	1
		YAMAT_MTR_AlkB+	Medicago truncatula	Leaf	AlkB+					SRR10026472	1
		YAMAT_STU_AlkB+	Solanum tuberosum	Leaf	AlkB+					SRR10026473	1
	AQRNA-seq	AQ_MTU_S4	Mycobacterium tuberculosis variant bovis BCG	Pasteur 1173P2	4 days starvation	PRJNA579244	not applicable	not applicable	SRP226781	SRR10338849	1	1. A 3' adapter is ligated to tRNA 3' ends. 2.The adapter-ligated tRNA pools are used as templates for primer-dependent cDNA synthesis by PrimeScript Reverse Transcriptase. 3. The cDNA is 3′-ligated to a custom DNA adapter (linker 2) using T4 DNA ligase and the ligation products are used as a template for library construction by PCR. Thus, the truncated cDNA due to the RT stop can also be detecte…	PrimeScript Reverse Transcriptase
										SRR10338850	2
										SRR10338851	3
										SRR10338852	4
										SRR10338860	5
										SRR10338861	6
		AQ_MTU_S0	Mycobacterium tuberculosis variant bovis BCG	Pasteur 1173P2	0 days starvation					SRR10338853	1
										SRR10338854	2
										SRR10338855	3
										SRR10338856	4
										SRR10338862	5
										SRR10338863	6
		AQ_MTU_S10	Mycobacterium tuberculosis variant bovis BCG	Pasteur 1173P2	10 days starvation					SRR10338857	1
										SRR10338858	2
										SRR10338859	3
	Sequencing for Specific Modifications
	Technology	Dataset	Species	Tissue/Cell Line/Strain	Treatment/Group	PRJ	GSE	GSM	SRP	SRR	Rep	Library Construction	RTase
	Pseudo-seq	Pseudo_SCE_115-130_short	Saccharomyces cerevisiae	YWG11	115-130nt short RT fragments;-CMC	PRJNA251554	GSE58200	GSM1403085	SRP042670	SRR1327186	1	1. A 3' adapter is ligated to RNA 3' ends. 2.The adapter-ligated RNA pools are used as templates for primer-dependent cDNA synthesis by AMV RTase or SuperScript III RTase. 3. The cDNA is circularized with CircLigase to provide a template for library construction by PCR. Thus, the truncated cDNA due to the RT stop can also be detected in these libraries.	AMV-RT
		Pseudo_SCE_115-130_long	Saccharomyces cerevisiae	YWG11	115-130nt long RT fragments;-CMC			GSM1403086		SRR1327187	1
		Pseudo_SCE_0.2M-CMC_115-130_short	Saccharomyces cerevisiae	YWG11	115-130nt short RT fragments;0.2M CMC			GSM1403087		SRR1327188	1
		Pseudo_SCE_0.2M-CMC_115-130_long	Saccharomyces cerevisiae	YWG11	115-130nt long RT fragments;0.2M CMC			GSM1403088		SRR1327189	1
		Pseudo_SCE_0.4M-CMC_115-130_short	Saccharomyces cerevisiae	YWG11	115-130nt short RT fragments;0.4M CMC			GSM1403089		SRR1327190	1
		Pseudo_SCE_0.4M-CMC_115-130_long	Saccharomyces cerevisiae	YWG11	115-130nt long RT fragments;0.4M CMC			GSM1403090		SRR1327191	1
		Pseudo_SCE_130-145_short	Saccharomyces cerevisiae	YWG11	130-145nt short RT fragments;-CMC			GSM1403091		SRR1327192	1
		Pseudo_SCE_130-145_long	Saccharomyces cerevisiae	YWG11	130-145nt long RT fragments;-CMC			GSM1403092		SRR1327193	1
		Pseudo_SCE_0.2M-CMC_130-145_short	Saccharomyces cerevisiae	YWG11	130-145nt short RT fragments;0.2M CMC			GSM1403093		SRR1327194	1
		Pseudo_SCE_0.2M-CMC_130-145_long	Saccharomyces cerevisiae	YWG11	130-145nt long RT fragments;0.2M CMC			GSM1403094		SRR1327195	1
		Pseudo_SCE_0.4M-CMC_130-145_short	Saccharomyces cerevisiae	YWG11	130-145nt short RT fragments;0.4M CMC			GSM1403095		SRR1327196	1
		Pseudo_SCE_0.4M-CMC_130-145_long	Saccharomyces cerevisiae	YWG11	130-145nt long RT fragments;0.4M CMC			GSM1403096		SRR1327197	1
		Pseudo_SCE_100-115_short	Saccharomyces cerevisiae	YWG11	100-115nt short RT fragments;-CMC			GSM1403097		SRR1327198	1		SuperScript III
		Pseudo_SCE_100-115_long	Saccharomyces cerevisiae	YWG11	100-115nt long RT fragments;-CMC			GSM1403098		SRR1327199	1
		Pseudo_SCE_0.2M-CMC_100-115_short	Saccharomyces cerevisiae	YWG11	100-115nt short RT fragments;0.2M CMC			GSM1403099		SRR1327200	1
		Pseudo_SCE_0.2M-CMC_100-115_long	Saccharomyces cerevisiae	YWG11	100-115nt long RT fragments;0.2M CMC			GSM1403100		SRR1327201	1
		Pseudo_SCE_0.4M-CMC_100-115_short	Saccharomyces cerevisiae	YWG11	100-115nt short RT fragments;0.4M CMC			GSM1403101		SRR1327202	1
		Pseudo_SCE_0.4M-CMC_100-115_long	Saccharomyces cerevisiae	YWG11	100-115nt long RT fragments;0.4M CMC			GSM1403102		SRR1327203	1
	BS-seq	BS_HSA_NHEK_WT	Homo sapiens	NHEK	WT	PRJNA833944	GSE201993	GSM6086403	SRP373087	SRR19026605	1	1. The 3' RNA adapter and 5' RNA adapter are subsequently ligated to tRNAs. 2.The adapter-ligated tRNA pools are used as templates for primer-dependent cDNA synthesis by SuperScript III. 3. Only two adapters-containing cDNA is served as a template for library construction by PCR. Thus, the truncated cDNA due to the RT stop can not be detected in these libraries.	SuperScript III
								GSM6086404		SRR19026604	2
								GSM6086405		SRR19026603	3
		BS_HSA_FaDu_WT	Homo sapiens	FaDu cell line	WT			GSM6086419		SRR19026589	1
								GSM6086420		SRR19026588	2
								GSM6086421		SRR19026587	3
	m1A-MAP	m1A_HSA_HEK293T	Homo sapiens	HEK293T	mock	PRJNA396456	GSE102040	GSM2722302	SRP114321	SRR5882587	1	1. A 3' adapter is ligated to tRNA 3' ends. 2.The adapter-ligated tRNA pools are used as templates for primer-dependent cDNA synthesis by TGIRT. 3. The cDNA is 3′-ligated to a custom DNA adapter (linker 2) using T4 RNA ligase and the ligation products are used as a template for library construction by PCR. Thus, the truncated cDNA due to the RT stop can also be detected in these libraries.	TGIRT
		m1A_HSA_HEK293T_TRMT6/61A-KD	Homo sapiens	HEK293T	TRMT6/61A KD			GSM2722303		SRR5882588	1
	Third Generation Sequencing
	Technology	Dataset	Species	Tissue/Cell Line/Strain	Treatment/Group	PRJ	GSE	GSM	SRP	SRR	Rep	Library Construction	RTase
	nanopore	nanopore_ECO_MRE600	Escherichia coli	MRE600	not applicable	not applicable	not applicable	not applicable	not applicable	not applicable	1	1. A double strand splint adapter terminating with 5′-UrGrGrN-3′ is ligated to the 5′ and 3′ termini of tRNA. 2.The Splint-Ligated tRNAs were subjected to RMX adapter ligation using Nanopore SQKRNA002 kit.	-
