# Supplementary material for: tModBase: deciphering the landscape of tRNA modifications and their dynamic changes from epitranscriptome data
Source: Nucleic Acids Res. 2022 Nov 21;51(D1):D315–27. doi: 10.1093/nar/gkac1087 (PMC9825477; doi:10.1093/nar/gkac1087)
Supplement: gkac1087_Supplemental_Files [file gkac1087_supplemental_files.zip › Supplementary Table 2.xlsx]

## Sheet: Sheet1
Category	Disease	Gene	RNA modification	tRNA species	Modification/ Modification Enzyme	Mechanism	PMID (Blue -> Review; Red -> Primary Research; Green -> Case Report)
Mitochondrial Disease	Mitochondrial encephalomyopathy, lactic acidosis and stroke-like episodes (MELAS)	mt-tRNALeu(UUR) gene, MT-TL, MT-TL1, MT-TH	τm5U	mt-tRNA	Modification	The A3243G mutation interferes with the cellular function of human mitochondrial tRNA(Leu(UUR)) by destabilizing its structure and facilitating the formation of a dimeric complex with low biological activity.	21910628, 21957023, 15477393, 15477592, 12101407, 10858457, 21704194
	Myoclonic epilepsy with ragged-red fibres (MERRF)	mt-tRNALys gene, MT-TL1	τm5s2U	mt-tRNA	Modification	The A to G transition mutation at nucleotide pair 8344 in human mtRNA alters the T psi C loop of the tRNA(Lys) gene and creates a CviJI restriction site.	21910628, 21957023, 2112427
	Hypertrophic cardiomyopathy and lactic acidosis	MTO1	τm5U	mt-tRNA	Mitochondrial translation optimization 1	The accuracy and efficiency of mtRNA are lowered because of the mutation in MTO1 which catalyzes the 5-carboxymethylaminomethylation of the wobble uridine base in three mitochondrial tRNAs. The MTO1 mutation causes the MRC deficiency.	22608499, 23929671
	Hypertrophic cardiomyopathy and lactic acidosis and encephalopathy	GTPBP3	τm5U	mt-tRNA	Mitochondrial GTP-binding protein 3	Mutations of GTPBP3 reduces the level of τm5U34 modification, leading to severe mitochondrial translation defect and causing oxidative metabolism deficiency.	25434004
	RILF	MTU1	τm5s2U	mt-tRNA	Enzyme (tRNA 5-methylaminomethyl-2-thiouridylate methyltransferase/ Mtu1)	The mutation on MTU1 gene reduces the 2-thiouridylation levels of the mitochondrial tRNAs. In addition, the MTU1 protein is related to multiple cytoprotective pathways that might help liver heal from injury and prevent catastrophic liver failure.	19732863, 27689697
	Combined mitochondrial respiratory chain complex deficiency, early-onset mitochondrial encephalomyopathy and seizures	NSUN3	f5C	mt-tRNA	Enzyme (5-methylcytosine (m(5)C) methyltransferase NSun3)	Unknown mechanism	27356879, 32488845
	MLASA	PUS1	Ψ	cyto-tRNA, mt-tRNA	Enzyme (pseudouridine synthase 1)	Mutations in PUS1 greatly reduce tRNA pseudouridylation. In addition, mitochondrial and cytoplasmic tRNAs from MLASA patients show the lack of the pseudouridylation, implicating the pathway in MLASA molecular pathogenesis.	15772074, 27197761
	Encephalopathy and myoclonic epilepsy with multiple OXPHOS deficiencies	TRIT1	i6A	cyto-tRNA, mt-tRNA	Enzyme (tRNA isopentenyltransferase)	The mutation in TRIT1 reduces the level of tRNA isopentenyltransferase which helps i6A37 modification. The deficiency of i6A37 leads to lower translational efficiency and fidelity in a codon-specific manner.	24901367
	Multiple mitochondrial respiratory chain complex deficiencies	TRMT5	m1G	cyto-tRNA, mt-tRNA	Enzyme (tRNA methyltransferase 5)	Mutations in TRMT5 are associated with the hypomodification of a guanosine residue at position 37 of mitochondrial tRNA, and cause a defect in post-transcriptional modification. This hypomodification is particularly important in skeletal muscle.	26189817
Neurological Disorder	Familial dysautonomia	ELP1	mcm5U and derivatives	cyto-tRNA	Elongator protein 1	The mutation of IKBKAP gene leads to splicing defect and shorten the IKAP protein. Because IKAP protein is part of the elongator, reduced length of IKAP protein would decrease the levels of wobble uridine nucleoside 5-methoxycarbonylmethyl-2-thiouridine, and this would lower the translation efficiency of tRNA. In this way, FD could be caused by the inefficient translation.	25675486, 11179021, 25450681
	Intellectual disability	ELP2	mcm5U and derivatives	cyto-tRNA	Elongator protein 2	Unknown mechanism	25847581
	Amyotrophic lateral sclerosis	ELP3	mcm5U and derivatives	cyto-tRNA	Elongator protein 3	Unknown mechanism	18996918
	Galloway–Mowat syndrome	KEOPS complex genes (OSGEP, TP53RK, TPRKB, LAGE3)	t6A	cyto-tRNA	Enzyme (KEOPS complex)	Mutations of KEOPS complex genes cause the defect of t6A biosynthesis.	28272532, 28805828
	Intellectual disability	TRMT1	m2,2G	cyto-tRNA, mt-tRNA	Enzyme (tRNA methyltransferase)	Mutations in TRMT1 decreases the level of tRNA methyltransferase that dimethylates a single guanine residue at position 26 of most tRNAs using S-adenosyl methionine as the methyl group donor.	26308914
	Intellectual disability	FTSJ1	2′-O methylation	cyto-tRNA	Enzyme (FTSJ1 protein/ S-adenosylmethionine-binding protein)	FTSJ1 protein, as a homolog of E. coli RNA methyltransferase FtsJ/RrmJ, may involve the regulation of translation.	15162322
	Intellectual disability, DREAM-PL	CTU2	mcm5s2U	cyto-tRNA	Enzyme (cytosolic t-RNA thiouridylase)	Unknown mechanism	27480277, 26633546
	Intellectual disability, strabismus, microcephaly, growth delay	ADAT3	I	cyto-tRNA	Enzyme (adenosine deaminase)	A single missense mutation in ADAT3 was found on patients with intellectual disability. ADAT3 encodes a eukaryotic protein that are responsible for the deamination of adenosine to inosine in tRNA at position 34.	23620220
	Developmental delay, epileptic encephalopathy	DALRD3	m3C	cyto-tRNA	Enzyme (DALRD3 protein)	METTL2 forms a complex with DALRD3 protein to recognize particular arginine tRNAs destined for m3C modification. A homozygous nonsense mutation in DALRD3 lowers the level of m3C modification and might be responsible for developmental delay and early-onset epileptic encephalopathy.	32427860
	Diabetes, microcephaly and intellectual disability	TRMT10A	m1A, m1G	mt-tRNA	Enzyme (tRNA methyltransferase)	TRMT10A catalyzes the methylation in tRNAs, which is localized to the nucleolus of β- and non-β-cells. TRMT10A silencing triggers the β-cell apoptosis, and might negatively affects the pool of neurons in the developing brain.	24204302
	Intellectual disability, HSD10 disease	SDR5C1	m1A, m1G	mt-tRNA	Enzyme (SDR5C1)	SDR5C1 is a component of mitochondrial RNase P which not only removes 5'-extensions of tRNAs, but also catalyzes the N(1)-methylation of purines at position 9. The mutation in SDR5C1 leads to structural and functional alterations of tRNA and reduces mitochondrial RNA processing and modification, causing the mitochondrial dysfunction of HSD10 patients.	25925575
	Severe neurodevelopmental defects	PUS3	Ψ	cyto-tRNA, mt-tRNA	Enzyme (pseudouridine synthase 3)	Pus3 isomerizes uracil to pseudouridine at positions 38 and 39 in tRNA. The mutation in Pus3 significantly reduces the level of modification.	11027153, 9430663, 27055666
	Intellectual disability, microcephaly, short stature and aggressive behaviour	PUS7	Ψ	cyto-tRNA	Enzyme (RNA-independent pseudouridylate synthase 7)	The mutation greatly reduces the PUS7 activity on both tRNA and mRNA substrates.	30526862
	Galloway–Mowat syndrome, microcephaly	YRDC, KEOPS complex genes	t6A	cyto-tRNA	Enzyme (KEOPS complex)	The mutations in YRDC and KEOPS complex affects the level of t6A modification (YRDC) and/or impact the stability of the KEOPS complex (GON7).	28805828, 31481669
Cancer	Intellectual disability; skin, breast and colorectal cancer	NSUN2	m5C	cyto-tRNA, mt-tRNA	Enzyme (tRNA methyltransferase)	Unknown mechanism	22541559
	Microcephaly, dwarfism, cancer	METTL1, WDR4	m7G	cyto-tRNA	Enzyme (Trm8/Trm82 holoenzyme)	The mutation in WDR4 significantly reduces the m(7)G46 methylation of specific tRNA species	26416026, 29983320
	Colon cancer, breast cancer	TYW2 (also known as TRMT12)	yW	cyto-tRNA	Enzyme (tRNA-yW Synthesizing Protein 2)	The epigenetic reduction of TYW2 triggers guanosine hypomodification in phenylalanine-tRNA and down-regulation of transcripts by mRNA decay. The enhanced migration properties and epithelial-to-mesenchymal characteristics in the colon cancer cells that harbor TYW2 DNA methylation-associated loss might relate to the poor overall survival in patients with early-stage colorectal cancer.	32778592, 17440925, 22761755
	Bladder cancer, intellectual disability	ALKBH8	mchm5U and derivatives	cyto-tRNA	Enzyme (ALKBH8)	Bladder cancer: ALKBH8 is expressed in different types of human cancers and silencing of ALKBH8 significantly suppressed invasion, angiogenesis, and growth of bladder cancers; Intellectual Disability: The mutations in ALKBH8 greatly reduce the formation of mcm5s2U, (S)-mchm5U, (R)-mchm5U, mcm5U, and mcm5Um at the anticodon wobble uridines of specific tRNAs.	19293182, 31079898
	Breast cancer	TRMT2A	m5U	cyto-tRNA	Enzyme (RNA methyltransferases)	Unknown mechanism	20307320
	Colorectal cancer	NAT10	ac4C	18S rRNA, cyto-tRNA	Enzyme (N-acetyltransferase 10)	The reduction of GSK-3β activity triggers the subcellular redistribution of NAT10. The redistribution increases cancer cell motility and associated with a higher risk of invasiveness and less favourable clinical results.	24982245, 25411247
Diabete	Type 2 diabetes mellitus	CDKAL1	ms2t6A	cyto-tRNA	Enzyme (Cdk5 regulatory associated protein 1-like 1/ methylthiotransferase)	Mutations of CDKAL1 reduces the 2-methylthio modification of adenosine at position 37 of tRNA(Lys)(UUU), and causes the impairment of insulin secretion, leading to type 2 diabete.	17460697, 21841312, 24760768
