# Supplementary material for: tModBase: deciphering the landscape of tRNA modifications and their dynamic changes from epitranscriptome data
Source: Nucleic Acids Res. 2022 Nov 21;51(D1):D315–27. doi: 10.1093/nar/gkac1087 (PMC9825477; doi:10.1093/nar/gkac1087)
Supplement: gkac1087_Supplemental_Files [file gkac1087_supplemental_files.zip › Supplementary Table 3.xlsx]

## Sheet: Sheet1
ID	Species	Condition/Stress	Strain/Cell Line	Method	PMID	Change of tRNA modification	Change of Protein
CB001	mycobacteria	hypotic	Mycobacterium Bovis BCG	LC-MS/MS	27834374	Supplementary Data 2	Supplementary Data 4
CB002	Saccharomyces cerevisiae	hydrogen peroxide	S. cerevisiae	LC-MS/MS	22760636	increase in the proportion of tRNALeu(CAA) containing m5C at the wobble position	Supplementary Data 1
CB003	Saccharomyces cerevisiae	hydrogen peroxide (H2O2),t-butyl hydroperoxide(TBHP), γ-radiation (γ-rad), and peroxynitrite (ONOO−), methylmethanesulfonate (MMS),ethylmethanesulfonate (EMS), isopropyl methanesulfonate(IMS),N-methyl-N′-nitro-N-nitrosoguanidine (MNNG), andN-nitro-N-methylurea (NMU))	S. cerevisiae BY4741	LC-MS/MS	25772370	Table S1	Table S4
CB004	Saccharomyces cerevisiae	hydrogen peroxide, methylmethane sulfonate, arsenite, and hypochlorite	S. cerevisiae BY4741	LC-MS/MS	21187895	Table S1&S2	NA
CB005	Mus musculus	hydrogen peroxide	parental E14Tg2a.4 129P2 embryonic stem (ES) cell line	LC-MS/MS	26147969	the tRNA modification 5-methoxycarbonylmethyl-2′-O-methyluridine (mcm5 Um) increases in normal MEFs to drive the expression of ROS detoxification enzymes, with this damage-induced reprogramming of tRNA and stop-codon recoding corrupted in Alkbh8-/- MEFS	Table S1
CB006	Saccharomyces cerevisiae	DNA damage	S. cerevisiae	gene-specific codon usage (GSCU) algorithm	18082610	Trm9 methylates the uridine wobble base of tRNAARG(UCU) and tRNAGLU(UUC).	Table S1. Gene-Specific Codon Usage Data for 5783 S. cerevisiae Genes
CB007	Saccharomyces cerevisiae	DNA replication inhibitor (HU, hydroxyurea) and a DNA-damage agent (MMS, methanesulfonate)	fission yeast	original proteome-wide approach based on reverse protein arrays	23165209	NA	NA
CB008	Saccharomyces cerevisiae	Heat	fission yeast	original proteome-wide approach based on reverse protein arrays； APM-PAGE northern blot（tRNA）	22768388	NA	NA
CB009	Saccharomyces cerevisiae	DNA damage (MMS)	S. cerevisiae BY4741	LC-MS/MS	26670883	NA	NA
CB010	Homo sapiens	U34 enzymes knockdown	Melanoma cell lines	LC-MS/MS	29925953	NA	NA
CB011	Saccharomyces	Temperature	S. cerevisiae, S. pombe, S. bayanus, S. mikatae, S. paradoxus, and C. glabrata.	LC–MS/MS	25505025	Supplemental Table S1	NA
CB012	Methanococcoides burtonii	Temperature	M. burtonii (DSM 6242)	LC/MS	12949100	Table 1	NA
CB013	Stetteria hydrogenophila	Temperature	S. hydrogenophila (DSM 11227)	LC/MS	12949100	Table 1	NA
CB014	Trypanosoma brucei	concentration variations of a sub-set of amino acids in the growth media	T. brucei	LC-MS/MS	34883512	NA	NA
